# Supplementary material for: Isolation and Characterization of Streptococcus mutans Phage as a Possible Treatment Agent for Caries
Source: Viruses. 2021 May 2;13(5):825. doi: 10.3390/v13050825 (PMC8147482; doi:10.3390/v13050825)
Supplement: Supplementary file 1 [file viruses-13-00825-s001.zip]

Archive with 2 entries (2 files):
- Figure S1 VipTree.pdf
- Table S1 roary analysis.xlsx
