# Supplementary material for: Isolation and Characterization of Streptococcus mutans Phage as a Possible Treatment Agent for Caries
Source: Viruses. 2021 May 2;13(5):825. doi: 10.3390/v13050825 (PMC8147482; doi:10.3390/v13050825)
Supplement: Supplementary file 1 [file viruses-13-00825-s001.zip › Table S1 roary analysis.xlsx]

## Sheet: gene_presence_absence
Gene	Index	Annotation	SMHBZ8	APCM01	M102	M102AD	Conservation		Type	Number of genes
group_1	1	terminase large subunit	QKE60427.1	AKI28564.1	CAO77353.1	YP_009216221.1	Core		Core	7
group_10	2	hypothetical protein	QKE60412.1	AKI28578.1	CAO77367.1	YP_009216235.1	Core		Soft core	4
group_113	3	terminase small subunit	QKE60428.1	AKI28563.1	CAO77352.1	YP_009216220.1	Core		Conserved in APCM01 and M102	1
group_2	4	capsid protein	QKE60423.1	AKI28567.1	CAO77356.1	YP_009216224.1	Core		Conserved in M102 and M102AD	13
group_3	5	receptor-binding protein	QKE60415.1	AKI28575.1	CAO77364.1	YP_009216232.1	Core		SMHBZ8 unique	32
group_7	6	major tail protein	QKE60418.1	AKI28572.1	CAO77361.1	YP_009216229.1	Core		APCM01 unique	25
group_9	7	DNA packaging protein	QKE60422.1	AKI28568.1	CAO77357.1	YP_009216225.1	Core		M102 unique	14
group_4	8	portal protein		AKI28565.1	CAO77354.1	YP_009216222.1	Soft core		M102AD unique	14
group_5	9	tail protein		AKI28570.1	CAO77359.1	YP_009216227.1	Soft core
group_6	10	tail protein	QKE60419.1	AKI28571.1		YP_009216228.1	Soft core
smc	11	tail length tape-measure protein	QKE60417.1		CAO77362.1	YP_009216230.1	Soft core
group_11	12	hypothetical protein		AKI28589.1	CAO77379.1		Conserved in APCM01 and M102
group_12	13	putative McrA restriction endonuclease			CAO77351.1	YP_009216219.1	Conserved in M102 and M102AD
clpP	14	ATP-dependent Clp protease proteolytic subunit			CAO77355.1	YP_009216223.1	Conserved in M102 and M102AD
group_14	15	putative tail protein			CAO77363.1	YP_009216231.1	Conserved in M102 and M102AD
group_15	16	putative minor structural protein			CAO77365.1	YP_009216233.1	Conserved in M102 and M102AD
group_16	17	putative replisome organizer			CAO77371.1	YP_009216239.1	Conserved in M102 and M102AD
group_17	18	hypothetical protein			CAO77384.1	YP_009216250.1	Conserved in M102 and M102AD
group_18	19	putative RusA holliday junction resolvase			CAO77386.1	YP_009216253.1	Conserved in M102 and M102AD
group_46	20	putative head-tail joining protein			CAO77358.1	YP_009216226.1	Conserved in M102 and M102AD
group_48	21	hypothetical protein			CAO77366.1	YP_009216234.1	Conserved in M102 and M102AD
group_49	22	putative holin			CAO77368.1	YP_009216236.1	Conserved in M102 and M102AD
group_50	23	putative endolysin			CAO77369.1	YP_009216237.1	Conserved in M102 and M102AD
group_51	24	putative endolysin			CAO77370.1	YP_009216238.1	Conserved in M102 and M102AD
group_55	25	hypothetical protein			CAO77376.1	YP_009216243.1	Conserved in M102 and M102AD
group_112	38	hypothetical protein	QKE60386.1				SMHBZ8 unique
group_111	37	hypothetical protein	QKE60387.1				SMHBZ8 unique
group_110	36	hypothetical protein	QKE60388.1				SMHBZ8 unique
group_109	35	holliday junction resolvase	QKE60390.1				SMHBZ8 unique
group_108	34	hypothetical protein	QKE60391.1				SMHBZ8 unique
group_107	33	single-stranded DNA-binding protein	QKE60392.1				SMHBZ8 unique
group_106	32	hypothetical protein	QKE60393.1				SMHBZ8 unique
group_105	31	hypothetical protein	QKE60394.1				SMHBZ8 unique
group_104	30	hypothetical protein	QKE60395.1				SMHBZ8 unique
group_103	29	hypothetical protein	QKE60396.1				SMHBZ8 unique
group_102	28	hypothetical protein	QKE60397.1				SMHBZ8 unique
group_101	27	hypothetical protein	QKE60398.1				SMHBZ8 unique
group_100	26	hypothetical protein	QKE60399.1				SMHBZ8 unique
group_99	110	recombination protein beta	QKE60400.1				SMHBZ8 unique
group_98	109	hypothetical protein	QKE60401.1				SMHBZ8 unique
group_97	108	hypothetical protein	QKE60402.1				SMHBZ8 unique
group_96	107	hypothetical protein	QKE60403.1				SMHBZ8 unique
group_95	106	helicase loader	QKE60404.1				SMHBZ8 unique
group_94	105	hypothetical protein	QKE60406.1				SMHBZ8 unique
group_93	104	replication initiation protein	QKE60407.1				SMHBZ8 unique
group_92	103	hypothetical protein	QKE60408.1				SMHBZ8 unique
group_91	102	lysin	QKE60409.1				SMHBZ8 unique
group_90	101	lysin	QKE60410.1				SMHBZ8 unique
group_89	100	hypothetical protein	QKE60411.1				SMHBZ8 unique
group_88	99	hypothetical protein	QKE60413.1				SMHBZ8 unique
group_87	98	capsid and scaffold protein	QKE60414.1				SMHBZ8 unique
group_86	97	tail assembly protein	QKE60416.1				SMHBZ8 unique
group_85	96	tail assembly protein	QKE60420.1				SMHBZ8 unique
group_84	95	capsid and scaffold protein	QKE60421.1				SMHBZ8 unique
group_83	94	prophage Clp protease-like protein	QKE60424.1				SMHBZ8 unique
group_82	93	portal protein	QKE60425.1				SMHBZ8 unique
group_81	92	homing endonuclease	QKE60429.1				SMHBZ8 unique
group_19	39	restriction endonuclease		AKI28562.1			APCM01 unique
group_20	40	Clp protease		AKI28566.1			APCM01 unique
group_21	41	head tail joining protein		AKI28569.1			APCM01 unique
group_22	42	tapemeasure protein		AKI28573.1			APCM01 unique
group_23	43	tail protein		AKI28574.1			APCM01 unique
group_24	44	structural protein		AKI28576.1			APCM01 unique
group_25	45	hypothetical protein		AKI28577.1			APCM01 unique
group_26	46	hypothetical protein		AKI28579.1			APCM01 unique
group_27	47	lysozyme		AKI28580.1			APCM01 unique
group_28	48	endolysin		AKI28581.1			APCM01 unique
group_29	49	replisome organizer		AKI28582.1			APCM01 unique
group_31	50	DnaC replication protein		AKI28583.1			APCM01 unique
group_32	51	hypothetical protein		AKI28584.1			APCM01 unique
group_33	52	hypothetical protein		AKI28586.1			APCM01 unique
group_34	53	RecT family single-strand annealing protein		AKI28587.1			APCM01 unique
group_35	54	hypothetical protein		AKI28588.1			APCM01 unique
group_36	55	hypothetical protein		AKI28590.1			APCM01 unique
group_37	56	hypothetical protein		AKI28591.1			APCM01 unique
group_39	57	hypothetical protein		AKI28592.1			APCM01 unique
group_40	58	hypothetical protein		AKI28593.1			APCM01 unique
group_41	59	hypothetical protein		AKI28594.1			APCM01 unique
group_42	60	Single-stranded DNA-binding protein		AKI28595.1			APCM01 unique
group_43	61	putative RusA holliday junction resolvase		AKI28596.1			APCM01 unique
group_44	62	hypothetical protein		AKI28597.1			APCM01 unique
group_45	63	hypothetical protein		AKI28598.1			APCM01 unique
group_47	64	hypothetical protein			CAO77360.1		M102 unique
group_52	65	hypothetical protein			CAO77373.1		M102 unique
group_53	66	hypothetical protein			CAO77374.1		M102 unique
group_54	67	hypothetical protein			CAO77375.1		M102 unique
group_56	68	hypothetical protein			CAO77377.1		M102 unique
group_57	69	hypothetical protein			CAO77378.1		M102 unique
group_58	70	hypothetical protein			CAO77380.1		M102 unique
group_59	71	hypothetical protein			CAO77381.1		M102 unique
group_60	72	hypothetical protein			CAO77382.1		M102 unique
group_61	73	hypothetical protein			CAO77383.1		M102 unique
group_62	74	Single-stranded DNA-binding protein			CAO77385.1		M102 unique
group_64	75	hypothetical protein			CAO77387.1		M102 unique
group_65	76	hypothetical protein			CAO77389.1		M102 unique
group_66	77	hypothetical protein			CAO77390.1		M102 unique
group_67	78	putative DnaC replication protein				YP_009216240.1	M102AD unique
group_68	79	hypothetical protein				YP_009216241.1	M102AD unique
group_69	80	hypothetical protein				YP_009216242.1	M102AD unique
group_70	81	putative RecT family single-strand annealing protein				YP_009216244.1	M102AD unique
group_71	82	hypothetical protein				YP_009216245.1	M102AD unique
group_72	83	hypothetical protein				YP_009216246.1	M102AD unique
group_73	84	hypothetical protein				YP_009216247.1	M102AD unique
group_74	85	hypothetical protein				YP_009216248.1	M102AD unique
group_75	86	hypothetical protein				YP_009216249.1	M102AD unique
ssb	87	Single-stranded DNA-binding protein				YP_009216251.1	M102AD unique
group_77	88	hypothetical protein				YP_009216252.1	M102AD unique
group_78	89	hypothetical protein				YP_009216254.1	M102AD unique
group_79	90	hypothetical protein				YP_009216256.1	M102AD unique
group_80	91	hypothetical protein				YP_009216257.1	M102AD unique
